# Supplementary material for: Single-molecule analysis of specificity and multivalency in binding of short linear substrate motifs to the APC/C
Source: Nat Commun. 2022 Jan 17;13:341. doi: 10.1038/s41467-022-28031-2 (PMC8764033; doi:10.1038/s41467-022-28031-2)
Supplement: Supplementary file 10 — Source Data [file 41467_2022_28031_MOESM10_ESM.xlsx]

## Sheet: Figure 1
Fig. 1a						Below are the raw data for Fig. 1a, plotted using Prism to calculate Kd, as well as the raw data for Fig. 1b and 1c highlighted in yellow
Peptide	Kd	Exp. Date	Mean Kd	SE
Hsl1 D box	4	2019-11-08	3.48333	0.322714		Note: Mean anisotropy from 10 reads calculated by Vinci software on ISS Fluorimeter
Hsl1 D box	2.89	2021-11-15
Hsl1 D box	3.56	2020-10-22				Experiment from 8 July 2019
Hsl1 D box and dark KEN	1.2	2021-11-15	1.1215	0.0785		Hsl1 KEN only			Hsl1 KEN + dark Hsl1 Dbox			Hsl1 KEN + dark Hsl1 D box mutant
Hsl1 D box and dark KEN	1.043	2021-11-10				[Cdh1WD40] (𝛍M)	Mean Anisotropy	±error	[Cdh1WD40] (𝛍M)	Mean Anisotropy	±error	[Cdh1WD40] (𝛍M)	Mean Anisotropy	±error
Hsl1 D box and dark KEN mutant	3.56	2021-11-15	2.8615	0.6985		0	0.182	0.002	0	0.18	0.002	0	0.176	0.002
Hsl1 D box and dark KEN mutant	2.163	2021-11-10				45	0.273	0.003	44	0.268	0.002	47	0.264	0.002
Hsl1 KEN	12	2019-11-08	13.4667	4.56265		29.7	0.251	0.002	33	0.261	0.002	35.25	0.252	0.002
Hsl1 KEN	22	2021-11-10				19.602	0.243	0.002	24.75	0.258	0.002	26.4375	0.244	0.002
Hsl1 KEN	6.4	2019-07-08				12.9373	0.23	0.002	18.5625	0.255	0.002	19.8281	0.238	0.002
Hsl1 KEN and dark D box	3.34	2021-11-10	3.373	0.033		8.53863	0.22	0.002	13.9219	0.25	0.002	14.8711	0.232	0.002
Hsl1 KEN and dark D box	3.406	2019-07-08				5.6355	0.212	0.002	10.4414	0.248	0.002	11.1533	0.234	0.002
Hsl1 KEN and dark D box mutant	15.49	2021-11-10	10.919	4.571		3.71943	0.206	0.003	7.83105	0.238	0.002	8.36499	0.225	0.002
Hsl1 KEN and dark D box mutant	6.348	2019-07-08				2.45482	0.198	0.002	5.87329	0.236	0.002	6.27374	0.212	0.002
ySecurin KEN	11.6	2021-11-19	25.8	14.2		1.62018	0.193	0.002	4.40497	0.228	0.002	4.70531	0.205	0.002
ySecurin KEN	40	2019-11-08				1.06932	0.187	0.003	3.30373	0.219	0.002	3.52898	0.2	0.002
									2.47779	0.215	0.002	2.64674	0.2	0.002
									1.85835	0.211	0.002	1.98505	0.195	0.002
									1.39376	0.205	0.002	1.48879	0.188	0.002
									1.04532	0.198	0.002
									0.78399	0.196	0.002
									0.587992	0.184	0.002
						Experiment from 8 November 2019, plotted in Figure 1b
							Hsl1 Dbox		Hsl1 Dbox mutant		ySecurin Dbox		Hsl1 KEN		ySecurin KEN		Acm1 ABBA		Clb5 Dbox
						[Cdh1WD40] (𝛍M)	Mean Anisotropy	±error	Mean Anisotropy	±error	Mean Anisotropy	±error	Mean Anisotropy	±error	Mean Anisotropy	±error	Mean Anisotropy	±error	Mean Anisotropy	±error
						0	0.19	0.002	0.183	0.001	0.185	0.002	0.183	0.002	0.173	0.002	0.18	0.002	0.187	0.002
						30.591	0.283	0.002	0.184	0.002	0.192	0.002	0.239	0.002	0.204	0.002	0.208	0.002	0.198	0.002
						22.9432	0.28	0.002	0.184	0.002	0.186	0.002	0.227	0.003	0.197	0.002	0.199	0.002	0.187	0.002
						17.2074	0.279	0.002	0.182	0.002	0.187	0.002	0.222	0.002	0.198	0.002	0.192	0.002
						12.9056	0.279	0.002	0.184	0.002			0.219	0.002	0.185	0.002	0.187	0.002
						9.67918	0.273	0.001	0.183	0.002			0.208	0.002	0.185	0.002	0.19	0.002
						7.25939	0.264	0.002	0.182	0.002			0.205	0.002	0.188	0.002	0.187	0.002
						5.44454	0.257	0.002	0.183	0.002			0.201	0.002	0.18	0.002	0.183	0.003
						4.08341	0.248	0.002	0.181	0.002			0.199	0.002	0.178	0.002	0.185	0.002
						3.06255	0.24	0.003	0.185	0.002			0.193	0.002	0.178	0.002
						2.29692	0.238	0.002	0.184	0.002			0.187	0.002	0.174	0.002
						1.72269	0.225	0.003	0.183	0.002			0.188	0.002
						1.29202	0.218	0.002	0.186	0.003			0.19	0.002
						0.969011	0.212	0.002	0.182	0.002			0.18	0.002
						0.726758	0.201	0.003	0.183	0.003			0.184	0.003
						Experiment from 22 October 2020
							Hsl1 D box
						[Cdh1WD40] (𝛍M)	Mean Anisotropy	±error
						0	0.193	0.002
						46.23	0.281	0.001
						23.115	0.279	0.001
						11.5575	0.278	0.002
						5.77875	0.262	0.002
						2.88937	0.24	0.002
						1.44469	0.227	0.002
						0.722344	0.209	0.003
						Experiment from 10 November 2021, plotted in Figure 1c
							Hsl1 KEN		Hsl1 KEN & dark D box		Hsl1 KEN & dark D box mutant
						[Cdh1WD40] (𝛍M)	Mean Anisotropy	±error	Mean Anisotropy	±error	Mean Anisotropy	±error
						0	0.182	0.002	0.178	0.001	0.177	0.001
						37.9852	0.246	0.002	0.265	0.002	0.244	0.001
						25.3235	0.239	0.002	0.259	0.002	0.241	0.001
						16.8823	0.23	0.002	0.25	0.002	0.23	0.001
						11.2549	0.223	0.002	0.244	0.001	0.222	0.001
						7.50325	0.212	0.002	0.232	0.001	0.211	0.001
						5.00217	0.202	0.002	0.229	0.001	0.208	0.001
						3.33478	0.198	0.003	0.219	0.001	0.195	0.001
						2.22318	0.193	0.002	0.21	0.001	0.19	0.001
						1.48212	0.193	0.002	0.203	0.001	0.189	0.001
						0.988082			0.196	0.001	0.186	0.001
						0.658721			0.19	0.002
						0.439148			0.188	0.001
						0.292765			0.184	0.001
						0.195177
						0.130118
						Experiment from 10 November 2021
							Hsl1 D box & dark KEN		Hsl1 D box & dark KEN mutant
						[Cdh1WD40] (𝛍M)	Mean Anisotropy	±error	Mean Anisotropy	±error
						0	0.19	0.002	0.188	0.002
						37.9852	0.293	0.001	0.285	0.001
						25.3235	0.29	0.002	0.284	0.002
						16.8823	0.292	0.001	0.281	0.001
						11.2549	0.289	0.002	0.274	0.001
						7.50325	0.286	0.002	0.269	0.002
						5.00217	0.28	0.002	0.262	0.002
						3.33478	0.277	0.002	0.248	0.002
						2.22318	0.269	0.002	0.24	0.002
						1.48212	0.259	0.003	0.232	0.002
						0.988082	0.24	0.003	0.222	0.002
						0.658721	0.228	0.002	0.212	0.002
						0.439148	0.222	0.003	0.206	0.002
						0.292765	0.208	0.002	0.203	0.002
						0.195177	0.194	0.004	0.195	0.002
						Experiment from 15 November 2021, plotted in Figure 1c
							Hsl1 D box		Hsl1 D box & dark KEN		Hsl1 D box & dark KEN mutant
						[Cdh1WD40] (𝛍M)	Mean Anisotropy	±error	Mean Anisotropy	±error	Mean Anisotropy	±error
						0	0.185	0.001	0.185	0.002	0.187	0.002
						22.3835	0.278	0.001	0.283	0.001	0.284	0.001
						15.6684	0.277	0.001	0.285	0.003	0.281	0.001
						10.9679	0.272	0.001	0.289	0.002	0.277	0.002
						7.67754	0.272	0.001	0.287	0.002	0.273	0.002
						5.37428	0.264	0.002	0.282	0.002	0.264	0.002
						3.76199	0.257	0.002	0.273	0.003	0.253	0.002
						2.6334	0.244	0.002	0.265	0.003	0.237	0.003
						1.84338	0.231	0.001	0.253	0.003	0.235	0.002
						1.29036	0.223	0.002	0.243	0.003	0.218	0.004
						0.903255	0.213	0.002	0.238	0.004	0.212	0.004
						0.632278	0.201	0.002	0.233	0.003	0.203	0.004
						0.442595	0.199	0.002	0.221	0.003	0.192	0.003
						0.309816	0.195	0.002	0.217	0.004
						0.216872			0.201	0.003
						0.15181			0.2	0.004
						Experiment from 19 November 2021
							ySecurin D box
						[Cdh1WD40] (𝛍M)	Mean Anisotropy	±error
						0	0.175	0.001
						31.15	0.215	0.001
						20.7667	0.204	0.001
						13.8444	0.197	0.001
						9.22963	0.191	0.001
						6.15309	0.189	0.001
						4.10206	0.183	0.002
						2.73471	0.179	0.001

## Sheet: Supp. Fig. 1
Experiment from 8 November 2019, plotted in Supp. Fig. 1b
	Acm1 ABBA
[Cdh1WD40] (𝛍M)	Mean Anisotropy	±error
0	0.18	0.002
30.591	0.208	0.002
22.9432	0.199	0.002
17.2074	0.192	0.002
12.9056	0.187	0.002
9.67918	0.19	0.002
7.25939	0.187	0.002
5.44454	0.183	0.003
4.08341	0.185	0.002

## Sheet: Supp. Fig. 2
Supp. Fig. 2b						Supp. Fig. 2c							Supp. Fig. 2d						Supp. Fig. 2e					Supp. Fig. 2f

## Sheet: Supp. Fig. 5
Experiment from 29 November 2019
	Hsl1 Dbox
[Apc10] (𝛍M)	Mean Anisotropy	±error
0	0.19	0.002
144.31	0.192	0.002
72.155	0.19	0.002

## Sheet: Supp. Fig. 6
Supp. Fig. 6b
	Hsl1 Dbox			Hsl1 KEN		AurKB Dbox		hSecurin KEN
[hCdc20WD40] (𝛍M)	Mean Anisotropy	±error	[Cdh1WD40] (𝛍M)	Mean Anisotropy	±error	Mean Anisotropy	±error	Mean Anisotropy	±error
0	0.196	0.003	0	0.181	0.004	0.202	0.003	0.183	0.003
51.51	0.264	0.001	51.51	0.188	0.001	0.219	0.002	0.188	0.001
33.9966	0.261	0.001	25.755	0.184	0.002	0.203	0.002	0.182	0.001
22.4378	0.265	0.001
11.2189	0.25	0.001
5.60944	0.243	0.002
2.80472	0.235	0.002
1.40236	0.223	0.003
0.70118	0.207	0.003
0.35059	0.199	0.003
Supp. Fig. 6b
	Hsl1 Dbox		Hsl1 KEN		AurKB Dbox		hSecurin KEN
[hCdh1WD40] (𝛍M)	Mean Anisotropy	±error	Mean Anisotropy	±error	Mean Anisotropy	±error	Mean Anisotropy	±error
0	0.201	0.004	0.188	0.004	0.203	0.004	0.179	0.003
13.17	0.296	0.002	0.211	0.002	0.209	0.002	0.217	0.002
6.585	0.292	0.002	0.207	0.003	0.211	0.003	0.207	0.002
3.2925	0.277	0.003	0.197	0.004	0.208	0.003	0.19	0.002
1.64625	0.265	0.003	0.193	0.003	0.201	0.005	0.187	0.002
0.823125	0.237	0.003					0.18	0.003
0.411562	0.215	0.004
0.205781	0.212	0.003
Supp. Fig. 6c
	Hsl1 D mutant			Hsl1 D mutant
[hCdc20WD40] (𝛍M)	Mean Anisotropy	±error	[hCdh1WD40] (𝛍M)	Mean Anisotropy	±error
0	0.183	0.008	0	0.185	0.003
9.25	0.19	0.003	13.17	0.189	0.002
4.625	0.183	0.003	6.585	0.194	0.003
2.3125	0.187	0.004	3.2925	0.188	0.004
1.15625	0.191	0.004	1.64625	0.185	0.003
			0.823125	0.188	0.004
			0.411562	0.189	0.004
